# Supplementary material for: A Novel FLI1 Monoclonal Antibody Which Recognizes EWS::FLI1 with High Affinity Is Useful for Detecting Ewing Sarcoma
Source: Antibodies (Basel). 2025 Nov 10;14(4):97. doi: 10.3390/antib14040097 (PMC12641858; doi:10.3390/antib14040097)
Supplement: Supplementary file 1 [file antibodies-14-00097-s001.zip]

Archive with 1 entries (1 files):
- antibodies-3870038-supplementary.pdf
